# Supplementary material for: Predator avoidance promotes interbacterial symbiosis with myxobacteria in polymicrobial communities
Source: ISME J. 2026 Jun 1;20(1):wrag140. doi: 10.1093/ismejo/wrag140 (PMC13293253; doi:10.1093/ismejo/wrag140)
Supplement: Supplementary_material_wrag140 [file supplementary_material_wrag140.zip]

Archive with 6 entries (6 files):
- S3.avi
- S4.avi
- Supplemental movie legends.docx
- consortia_ISME_SI_rev1.docx
- S1.avi
- S2.avi
